# Supplementary material for: The Use of Reproductive Indicators for Conservation Purposes: The Case Study of Palinurus elephas in Two Fully Protected Areas and Their Surrounding Zones (Central-Western Mediterranean)
Source: Biology (Basel). 2022 Aug 7;11(8):1188. doi: 10.3390/biology11081188 (PMC9404957; doi:10.3390/biology11081188)
Supplement: Supplementary file 1 [file biology-11-01188-s001.zip]

Archive with 1 entries (1 files):
- biology-1794157-supplementary.pdf
